# Supplementary material for: Construction of a circRNA– lincRNA–lncRNA–miRNA–mRNA ceRNA regulatory network identifies genes and pathways linked to goat fertility
Source: Front Genet. 2023 Jul 21;14:1195480. doi: 10.3389/fgene.2023.1195480 (PMC10400778; doi:10.3389/fgene.2023.1195480)
Supplement: Supplementary file 7 [file Table7.XLSX]

## Sheet: Main ceRNA Regulatory Network
3BHSD	interacts with	ARL4C
3BHSD	interacts with	PTGFR
3BHSD	interacts with	ESR1
3BHSD	interacts with	STAR
3BHSD	interacts with	FSHR
3BHSD	interacts with	INSL3
3BHSD	interacts with	CYP11A1
ARL4C	interacts with	INSL3
ARL4C	interacts with	XRCC2
ARL4C	interacts with	MFAP5
PTGFR	interacts with	PTGIS
ESR1	interacts with	PRLR
ESR1	interacts with	FGFR1
ESR1	interacts with	TGFB1
ESR1	interacts with	SMAD3
ESR1	interacts with	GNA13
ESR1	interacts with	STAR
ESR1	interacts with	ZEB1
ESR1	interacts with	MMP9
ESR1	interacts with	RBCK1
ESR1	interacts with	MAPK3
ESR1	interacts with	SMAD2
ESR1	interacts with	SMAD4
FSHR	interacts with	LHCGR
FSHR	interacts with	STAR
INSL3	interacts with	LHCGR
INSL3	interacts with	STAR
CYP11A1	interacts with	LHCGR
CYP11A1	interacts with	STAR
CYP11A1	interacts with	INSL3
CYP11A1	interacts with	FSHR
ACTR3	interacts with	CTNNB1
ACTR3	interacts with	TTC38
CTNNB1	interacts with	FGFR1
CTNNB1	interacts with	SMAD1
CTNNB1	interacts with	TGFBR2
CTNNB1	interacts with	TGFB1
CTNNB1	interacts with	EIF3D
CTNNB1	interacts with	JAK1
CTNNB1	interacts with	SMAD3
CTNNB1	interacts with	ERBB3
CTNNB1	interacts with	GNA13
CTNNB1	interacts with	ESR1
CTNNB1	interacts with	WNT5A
CTNNB1	interacts with	ZEB1
CTNNB1	interacts with	WDR13
CTNNB1	interacts with	MMP9
CTNNB1	interacts with	FZD6
CTNNB1	interacts with	KMT2A
CTNNB1	interacts with	THBS1
CTNNB1	interacts with	PSENEN
CTNNB1	interacts with	PAK2
CTNNB1	interacts with	SMAD4
CTNNB1	interacts with	SMAD2
CTNNB1	interacts with	DACT1
CTNNB1	interacts with	TRIP10
CTNNB1	interacts with	TGFB2
CTNNB1	interacts with	ERBB2
ACVR1	interacts with	AMHR2
ACVR1	interacts with	BMP7
ACVR1	interacts with	SMAD1
ACVR1	interacts with	TGFBR2
ACVR1	interacts with	TGFB1
ACVR1	interacts with	SMAD3
ACVR1	interacts with	BMPR1B
ACVR1	interacts with	SMAD4
ACVR1	interacts with	SMAD2
ACVR1	interacts with	BMPR2
ACVR1	interacts with	BMP4
ACVR1	interacts with	CTNNB1
ACVR1	interacts with	TGFB2
AMHR2	interacts with	LHCGR
AMHR2	interacts with	SMAD4
AMHR2	interacts with	AR
AMHR2	interacts with	INSL3
AMHR2	interacts with	FSHR
AMHR2	interacts with	BMPR1B
AMHR2	interacts with	BMP15
AMHR2	interacts with	KRR1
AMHR2	interacts with	BMP7
AMHR2	interacts with	SMAD1
AMHR2	interacts with	BMP4
AMHR2	interacts with	BMPR2
BMP7	interacts with	MGP
BMP7	interacts with	WNT5A
BMP7	interacts with	TGFB2
BMP7	interacts with	SMAD2
BMP7	interacts with	CTNNB1
BMP7	interacts with	SMAD3
BMP7	interacts with	SMAD4
BMP7	interacts with	SMAD1
BMP7	interacts with	BMPR2
BMP7	interacts with	BMPR1B
BMP7	interacts with	CHRD
SMAD1	interacts with	TGFBR2
SMAD1	interacts with	TGFB1
SMAD1	interacts with	TGFB2
SMAD1	interacts with	SMAD3
SMAD1	interacts with	SMAD2
SMAD1	interacts with	SMAD4
TGFBR2	interacts with	ZEB1
TGFB1	interacts with	TIMP1
TGFB1	interacts with	TGFBR2
TGFB1	interacts with	TNFAIP6
TGFB1	interacts with	ZEB1
TGFB1	interacts with	THBS1
TGFB1	interacts with	TGFB2
SMAD3	interacts with	TIMP1
SMAD3	interacts with	TGFBR2
SMAD3	interacts with	TGFB1
SMAD3	interacts with	TGFB2
SMAD3	interacts with	ZEB1
SMAD3	interacts with	SMAD4
BMPR1B	interacts with	SMAD1
BMPR1B	interacts with	CHRD
BMPR1B	interacts with	SMAD3
BMPR1B	interacts with	CTNNB1
BMPR1B	interacts with	FSHR
BMPR1B	interacts with	SMAD4
BMPR1B	interacts with	SMAD2
BMPR1B	interacts with	BMPR2
SMAD4	interacts with	TIMP1
SMAD4	interacts with	TGFBR2
SMAD4	interacts with	TGFB1
SMAD4	interacts with	ZEB1
SMAD4	interacts with	USB1
SMAD4	interacts with	TGFB2
SMAD2	interacts with	TIMP1
SMAD2	interacts with	TGFBR2
SMAD2	interacts with	TGFB1
SMAD2	interacts with	SMAD3
SMAD2	interacts with	WNT5A
SMAD2	interacts with	ZEB1
SMAD2	interacts with	THBS1
SMAD2	interacts with	SMAD4
SMAD2	interacts with	TGFB2
BMPR2	interacts with	KCNA5
BMPR2	interacts with	SMAD1
BMPR2	interacts with	CHRD
BMPR2	interacts with	SMAD3
BMPR2	interacts with	SMAD4
BMPR2	interacts with	SMAD2
BMPR2	interacts with	OIP5
BMP4	interacts with	DNMT3B
BMP4	interacts with	BMP7
BMP4	interacts with	TIMP1
BMP4	interacts with	FGFR1
BMP4	interacts with	SMAD1
BMP4	interacts with	CHRD
BMP4	interacts with	TGFB1
BMP4	interacts with	SMAD3
BMP4	interacts with	WNT5A
BMP4	interacts with	BMPR1B
BMP4	interacts with	MGP
BMP4	interacts with	SMAD4
BMP4	interacts with	SMAD2
BMP4	interacts with	BMPR2
BMP4	interacts with	CTNNB1
TGFB2	interacts with	TGFBR2
TGFB2	interacts with	THBS1
ADCY1	interacts with	CNR1
ADCY1	interacts with	HTR1B
ADCY1	interacts with	RAP1GAP2
CNR1	interacts with	MTNR1A
HTR1B	interacts with	SLITRK1
ADGRA1	interacts with	CDH26
CDH26	interacts with	CTNNB1
ADTRP	interacts with	TMEM245
AGR3	interacts with	PDILT
AMDHD1	interacts with	ARL4C
AMDHD1	interacts with	SPOCK2
AMDHD1	interacts with	PTGFR
AMDHD1	interacts with	TNFAIP6
AMDHD1	interacts with	SERPINA5
AMDHD1	interacts with	MFAP5
AMDHD1	interacts with	INSL3
AMDHD1	interacts with	IGFLR1
AMDHD1	interacts with	UPK1B
MFAP5	interacts with	TIMP1
MFAP5	interacts with	TNFAIP6
LHCGR	interacts with	PTGFR
LHCGR	interacts with	PRLR
LHCGR	interacts with	STAR
AR	interacts with	LHCGR
AR	interacts with	SMAD1
AR	interacts with	SMAD3
AR	interacts with	ERBB3
AR	interacts with	ESR1
AR	interacts with	GAK
AR	interacts with	ZEB1
AR	interacts with	SPDEF
AR	interacts with	SMAD4
AR	interacts with	SMAD2
AR	interacts with	INSL3
AR	interacts with	KDM6A
AR	interacts with	CMTM2
AR	interacts with	ERBB2
AR	interacts with	CTNNB1
BMP15	interacts with	LHCGR
BMP15	interacts with	TIMP1
BMP15	interacts with	MOS
BMP15	interacts with	TNFAIP6
BMP15	interacts with	SMAD2
BMP15	interacts with	FSHR
BMP15	interacts with	BMP4
BMP15	interacts with	BMPR2
BMP15	interacts with	BMPR1B
KRR1	interacts with	LHCGR
KRR1	interacts with	NUFIP2
KRR1	interacts with	NOP56
ANAPC7	interacts with	BUB1
ANAPC7	interacts with	CCNB2
ANAPC7	interacts with	CDC23
BUB1	interacts with	DNMT3B
BUB1	interacts with	RNASEH2B
BUB1	interacts with	SHKBP1
BUB1	interacts with	RANGAP1
BUB1	interacts with	CDC23
BUB1	interacts with	OIP5
BUB1	interacts with	CCNB2
CCNB2	interacts with	TGFBR2
CCNB2	interacts with	MOS
CCNB2	interacts with	NUP35
CCNB2	interacts with	OIP5
CCNB2	interacts with	CDC23
CDC23	interacts with	XAB2
CDC23	interacts with	OIP5
APC	interacts with	CHRM5
APC	interacts with	PTGIS
APC	interacts with	BUB1
APC	interacts with	SMAD4
APC	interacts with	COPS2
APC	interacts with	CDH26
APC	interacts with	CTNNB1
COPS2	interacts with	XAB2
COPS2	interacts with	SHKBP1
COPS2	interacts with	CTNNB1
API5	interacts with	DNM1L
API5	interacts with	PAK2
DNM1L	interacts with	SOD2
DNM1L	interacts with	MUL1
ERBB3	interacts with	RASGRP1
ERBB3	interacts with	FGFR1
ERBB3	interacts with	JAK1
ERBB3	interacts with	MAPK3
ERBB3	interacts with	ESR1
GAK	interacts with	RAB29
GAK	interacts with	OIP5
KDM6A	interacts with	SETDB2
KDM6A	interacts with	KMT2A
KDM6A	interacts with	PKNOX1
ERBB2	interacts with	TIMP1
ERBB2	interacts with	RASGRP1
ERBB2	interacts with	FGFR1
ERBB2	interacts with	TGFBR2
ERBB2	interacts with	TGFB1
ERBB2	interacts with	RHOB
ERBB2	interacts with	JAK1
ERBB2	interacts with	SMAD3
ERBB2	interacts with	ERBB3
ERBB2	interacts with	ESR1
ERBB2	interacts with	ZEB1
ERBB2	interacts with	MMP9
ERBB2	interacts with	SMAD4
ERBB2	interacts with	SMAD2
ARHGEF11	interacts with	RHOB
ARHGEF11	interacts with	SEMA3B
ARHGEF11	interacts with	GNA13
ARHGEF11	interacts with	ERBB2
RHOB	interacts with	TRIP10
GNA13	interacts with	PTGFR
GNA13	interacts with	RHOB
TIMP1	interacts with	TNFAIP6
DNMT3B	interacts with	SUDS3
DNMT3B	interacts with	ZEB1
DNMT3B	interacts with	ESR1
FGFR1	interacts with	FLRT2
FGFR1	interacts with	TIMP1
FGFR1	interacts with	SMAD2
FGFR1	interacts with	MAPK3
CHRD	interacts with	SMAD1
CHRD	interacts with	SMAD3
CHRD	interacts with	SMAD2
CHRD	interacts with	SMAD4
WNT5A	interacts with	ZEB1
OIP5	interacts with	PIWIL3
BOLA1	interacts with	IBA57
IBA57	interacts with	SOD2
IBA57	interacts with	KRR1
RANGAP1	interacts with	TUBB4B
CA2	interacts with	RCVRN
CA2	interacts with	MMP9
CA2	interacts with	CTNNB1
RCVRN	interacts with	TUBB2B
MMP9	interacts with	TIMP1
MMP9	interacts with	TGFB1
MMP9	interacts with	SMAD3
MMP9	interacts with	WNT5A
MMP9	interacts with	ZEB1
MMP9	interacts with	SMAD4
MMP9	interacts with	SMAD2
MMP9	interacts with	THBS1
CCL21	interacts with	TNFAIP6
CCL21	interacts with	MMP9
NUP35	interacts with	RANGAP1
CD36	interacts with	THBS1
THBS1	interacts with	TIMP1
THBS1	interacts with	TNFAIP6
CETN2	interacts with	SWSAP1
CETN2	interacts with	CHMP2A
CETN2	interacts with	NUP35
CETN2	interacts with	COPS2
CETN2	interacts with	TUBB4B
CETN2	interacts with	FBF1
SWSAP1	interacts with	XRCC2
CHMP2A	interacts with	TUBB2B
CHMP2A	interacts with	TUBB4B
CHMP2A	interacts with	MITD1
TUBB4B	interacts with	VASH2
FBF1	interacts with	TUBB4B
CHKB	interacts with	CPT2
CHKB	interacts with	MUL1
CPT2	interacts with	SOD2
CPT2	interacts with	SLC27A1
TUBB2B	interacts with	VASH2
TUBB2B	interacts with	TUBB4B
CLPB	interacts with	SOD2
CLPB	interacts with	LIPI
CLPB	interacts with	DNAJA4
DNAJA4	interacts with	TADA1
CNBP	interacts with	MYOZ1
MYOZ1	interacts with	SPSB1
COL1A2	interacts with	TIMP1
COL1A2	interacts with	TGFB1
COL1A2	interacts with	SMAD3
COL1A2	interacts with	ZEB1
COL1A2	interacts with	MMP9
COL1A2	interacts with	MGP
COL1A2	interacts with	MFAP5
COL1A2	interacts with	SMAD2
COL1A2	interacts with	TGFB2
COL1A2	interacts with	CRISPLD2
EIF3D	interacts with	IPPK
EIF3D	interacts with	XAB2
EIF3D	interacts with	RANGAP1
JAK1	interacts with	PRLR
JAK1	interacts with	TGFBR2
JAK1	interacts with	MMP9
JAK1	interacts with	MAPK3
FZD6	interacts with	WNT5A
KMT2A	interacts with	THBS1
DARS2	interacts with	IPPK
DARS2	interacts with	SOD2
DGUOK	interacts with	RASGEF1C
DGUOK	interacts with	DNM1L
DMAC2L	interacts with	ETFRF1
DPCD	interacts with	EIF4A3
EIF4A3	interacts with	XAB2
EIF4A3	interacts with	KRR1
EIF4A3	interacts with	TRIP10
EIF4A3	interacts with	NUP35
EIF4A3	interacts with	SRSF11
MAPK3	interacts with	SMAD1
MAPK3	interacts with	TGFB1
MAPK3	interacts with	SMAD3
MAPK3	interacts with	PAK2
MAPK3	interacts with	SMAD2
PRLR	interacts with	SPEF2
EXOSC1	interacts with	KRR1
EXOSC1	interacts with	NOP56
FEM1A	interacts with	SPSB1
SPSB1	interacts with	TGFBR2
FLRT2	interacts with	SLITRK1
FLRT2	interacts with	PROX2
FSHB	interacts with	LHCGR
FSHB	interacts with	PRLR
FSHB	interacts with	POU1F1
FSHB	interacts with	FSHR
GH	interacts with	PRLR
GH	interacts with	JAK1
GH	interacts with	MAPK3
GH	interacts with	GHR
GHR	interacts with	PRLR
GHR	interacts with	JAK1
GHR	interacts with	MAPK3
HNRNPA0	interacts with	SRSF11
HOXA5	interacts with	KRR1
HOXA5	interacts with	ZEB1
HOXA5	interacts with	SMAD1
PKNOX1	interacts with	SMAD3
PKNOX1	interacts with	SMAD4
PKNOX1	interacts with	SMAD2
MARVELD2	interacts with	XRCC2
MYLK4	interacts with	PAK2
NFKB2	interacts with	SMAD4
OR2G3	interacts with	SETDB2
PACSIN1	interacts with	SLITRK1
PACSIN1	interacts with	SPDEF
PFDN1	interacts with	TUBB2B
PFDN1	interacts with	TUBB4B
PSEN2	interacts with	PSENEN
SGSM2	interacts with	TBC1D17
TBC1D17	interacts with	VKORC1
SLC39A1	interacts with	SYCP3
SLC39A1	interacts with	SLC39A3
USB1	interacts with	XAB2
STX11	interacts with	STX8
VASH2	interacts with	ZEB1
chi-miR-494	interacts with	SLC27A1
chi-miR-494	interacts with	TADA1
chi-miR-494	interacts with	MARVELD2
chi-miR-424-5p	interacts with	RAB29
chi-miR-424-5p	interacts with	BMPR1B
chi-miR-423-5p	interacts with	ESR1
chi-miR-423-5p	interacts with	SPSB1
chi-miR-423-5p	interacts with	PRLR
chi-miR-423-5p	interacts with	SMAD2
chi-miR-423-5p	interacts with	FBF1
chi-miR-423-5p	interacts with	XAB2
chi-miR-423-5p	interacts with	APC
chi-miR-423-5p	interacts with	TRIP10
chi-miR-423-5p	interacts with	RAB29
chi-miR-423-5p	interacts with	PACSIN1
chi-miR-423-5p	interacts with	SPOCK2
chi-miR-423-5p	interacts with	ERBB3
chi-miR-423-5p	interacts with	RASGEF1C
chi-miR-423-5p	interacts with	TTC38
chi-miR-423-5p	interacts with	BMPR1B
chi-miR-423-5p	interacts with	MAPK3
chi-miR-423-5p	interacts with	RANGAP1
chi-miR-423-5p	interacts with	TGFBR2
chi-miR-423-5p	interacts with	MUL1
chi-miR-423-5p	interacts with	ANAPC7
chi-miR-423-5p	interacts with	FZD3
chi-miR-423-5p	interacts with	AMHR2
chi-miR-423-5p	interacts with	SMAD3
chi-miR-423-5p	interacts with	CNR1
chi-miR-423-5p	interacts with	BMPR2
chi-miR-423-5p	interacts with	FSHB
chi-miR-423-5p	interacts with	MFAP5
chi-miR-423-5p	interacts with	SERPINA5
chi-miR-423-5p	interacts with	CA2
chi-miR-423-5p	interacts with	PTGFR
chi-miR-423-5p	interacts with	DNMT3B
chi-miR-423-5p	interacts with	TMEM245
chi-miR-423-5p	interacts with	FLRT2
chi-miR-423-5p	interacts with	RAP1GAP2
chi-miR-423-5p	interacts with	MYLK4
chi-miR-423-5p	interacts with	GNA13
chi-miR-423-5p	interacts with	KMT2A
chi-miR-423-5p	interacts with	IPPK
chi-miR-423-5p	interacts with	SLITRK1
chi-miR-135a	interacts with	PRLR
chi-miR-135a	interacts with	SMAD1
chi-miR-135a	interacts with	CD36
chi-miR-135a	interacts with	DNMT3B
chi-miR-135a	interacts with	IPPK
chi-miR-29c	interacts with	SMAD2
chi-miR-200a	interacts with	SPSB1
chi-miR-200a	interacts with	SMAD2
chi-miR-200a	interacts with	TGFBR2
chi-miR-200a	interacts with	ANAPC7
chi-miR-200a	interacts with	PAK2
chi-miR-200a	interacts with	ERBB2
chi-miR-200a	interacts with	KMT2A
chi-miR-141	interacts with	SPSB1
chi-miR-141	interacts with	SMAD2
chi-miR-141	interacts with	CRISPLD2
chi-miR-141	interacts with	TGFBR2
chi-miR-141	interacts with	ANAPC7
chi-miR-141	interacts with	PAK2
chi-miR-182	interacts with	VKORC1
chi-miR-182	interacts with	SMAD2
chi-miR-182	interacts with	FEM1A
chi-miR-182	interacts with	COPS2
chi-miR-182	interacts with	TRIP10
chi-miR-182	interacts with	TGFB2
chi-miR-182	interacts with	OIP5
chi-miR-182	interacts with	TMEM245
chi-miR-182	interacts with	IPPK
chi-miR-206	interacts with	ESR1
chi-miR-206	interacts with	LEPR
chi-miR-206	interacts with	SPSB1
chi-miR-206	interacts with	PRLR
chi-miR-206	interacts with	CHKB
chi-miR-206	interacts with	CNR1
chi-miR-206	interacts with	BMPR2
chi-miR-206	interacts with	UPK1B
chi-miR-206	interacts with	FLRT2
chi-miR-206	interacts with	CDH26
chi-miR-122	interacts with	SMAD2
chi-miR-122	interacts with	USB1
chi-miR-122	interacts with	DNMT3B
chi-miR-122	interacts with	FLRT2
chi-miR-122	interacts with	FZD6
chi-miR-122	interacts with	GNA13
chi-miR-122	interacts with	CHRD
chi-miR-133b	interacts with	SLC39A3
chi-miR-133b	interacts with	SPSB1
chi-miR-133b	interacts with	ADTRP
chi-miR-133b	interacts with	CCL21
chi-miR-133b	interacts with	FEM1A
chi-miR-133b	interacts with	SMAD4
chi-miR-133b	interacts with	RAB29
chi-miR-133b	interacts with	CRISPLD2
chi-miR-133b	interacts with	XRCC2
chi-miR-133b	interacts with	RASGRP1
chi-miR-133b	interacts with	TGFBR2
chi-miR-133b	interacts with	TGFBR2
chi-miR-133b	interacts with	BMPR2
chi-miR-133b	interacts with	THBS1
chi-miR-133b	interacts with	SLITRK1
chi-miR-128	interacts with	PKNOX1
chi-miR-128	interacts with	RBCK1
chi-miR-128	interacts with	BMPR1B
chi-miR-128	interacts with	FZD3
chi-miR-128	interacts with	KDM6A
chi-miR-128	interacts with	FSHB
chi-miR-128	interacts with	GNA13
chi-miR-383	interacts with	VKORC1
chi-miR-383	interacts with	LEPR
chi-miR-383	interacts with	SPSB1
chi-miR-383	interacts with	PRLR
chi-miR-383	interacts with	CNR1
chi-miR-383	interacts with	ACTR3
chi-miR-383	interacts with	DACT1
chi-miR-383	interacts with	FLRT2
chi-miR-187	interacts with	CNBP
chi-miR-187	interacts with	KRR1
chi-miR-187	interacts with	SMAD2
chi-miR-187	interacts with	SMAD2
chi-miR-187	interacts with	APC
chi-miR-187	interacts with	NUP35
chi-miR-187	interacts with	SPOCK2
chi-miR-187	interacts with	DARS2
chi-miR-187	interacts with	ERBB3
chi-miR-187	interacts with	TGFB2
chi-miR-187	interacts with	ADCY1
chi-miR-187	interacts with	RAP1GAP2
chi-miR-187	interacts with	GNA13
chi-miR-187	interacts with	SLITRK1
chi-miR-183	interacts with	ESR1
chi-miR-183	interacts with	SPSB1
chi-miR-183	interacts with	CNBP
chi-miR-183	interacts with	DNM1L
chi-miR-183	interacts with	SRSF11
chi-miR-183	interacts with	SMAD4
chi-miR-183	interacts with	RAB29
chi-miR-183	interacts with	LIPI
chi-miR-183	interacts with	HTR1B
chi-miR-183	interacts with	JAK1
chi-miR-183	interacts with	ETFRF1
chi-miR-655	interacts with	PRLR
chi-miR-9-5p	interacts with	SMAD1
chi-miR-9-5p	interacts with	STX8
chi-miR-9-5p	interacts with	DNMT3B
chi-miR-99a-5p	interacts with	RAB29
chi-miR-99a-5p	interacts with	RAP1GAP2
chi-miR-21-5p	interacts with	FZD3
chi-miR-21-5p	interacts with	POU1F1
chi-miR-21-5p	interacts with	TMEM245
chi-miR-21-5p	interacts with	FLRT2
chi-miR-21-3p	interacts with	SLC39A3
chi-miR-21-3p	interacts with	PRLR
chi-miR-21-3p	interacts with	SMAD2
chi-miR-21-3p	interacts with	SMAD2
chi-miR-21-3p	interacts with	TRIP10
chi-miR-21-3p	interacts with	XRCC2
chi-miR-21-3p	interacts with	TTC38
chi-miR-21-3p	interacts with	OIP5
chi-miR-21-3p	interacts with	JAK1
chi-miR-21-3p	interacts with	CNR1
chi-miR-21-3p	interacts with	PTGIS
chi-miR-21-3p	interacts with	MARVELD2
chi-miR-21-3p	interacts with	RAP1GAP2
chi-miR-21-3p	interacts with	MYLK4
chi-miR-21-3p	interacts with	GNA13
chi-miR-21-3p	interacts with	HTR1B
XR_311113.2	interacts with	chi-miR-3955-5p
XR_311113.2	interacts with	chi-miR-135a
XR_311113.2	interacts with	chi-miR-544-5p
XR_311113.2	interacts with	chi-miR-424-5p
XR_311113.2	interacts with	chi-miR-1
XR_311113.2	interacts with	chi-miR-320-3p
XR_311113.2	interacts with	chi-miR-224-5p
LNC_000608	interacts with	chi-miR-320-3p
LNC_000608	interacts with	chi-miR-202-5p
LNC_000608	interacts with	chi-miR-494
LNC_000608	interacts with	chi-miR-424-5p
XR_311288.2	interacts with	chi-miR-424-5p
XR_001295829.1	interacts with	chi-miR-424-5p
XR_311364.2	interacts with	chi-miR-125b-5p
LNC_000155	interacts with	chi-miR-125b-5p
LNC_000492	interacts with	chi-miR-423-5p
LNC_000492	interacts with	chi-miR-10a-5p
LNC_000492	interacts with	chi-miR-708-3p
LNC_000492	interacts with	chi-miR-423-5p
LNC_000492	interacts with	chi-miR-224-5p
LNC_000492	interacts with	chi-miR-3959-5p
chi-miR-10a-5p	interacts with	FBF1
chi-miR-10a-5p	interacts with	NUFIP2
LNC_000773	interacts with	chi-miR-10a-5p
LNC_000773	interacts with	chi-miR-136-3p
LNC_000773	interacts with	chi-miR-224-5p
LNC_000773	interacts with	chi-miR-424-5p
LNC_000292	interacts with	chi-miR-450-5p
LNC_000292	interacts with	chi-miR-1
LNC_000292	interacts with	chi-miR-423-5p
LNC_000292	interacts with	chi-miR-224-5p
LNC_000292	interacts with	chi-miR-708-3p
LNC_000292	interacts with	chi-miR-424-5p
LNC_000292	interacts with	chi-miR-34c-5p
LNC_000292	interacts with	chi-miR-125b-5p
LNC_000292	interacts with	chi-miR-202-5p
LNC_000103	interacts with	chi-miR-424-5p
LNC_000103	interacts with	chi-miR-708-3p
LNC_000103	interacts with	chi-miR-224-5p
LNC_000417	interacts with	chi-miR-224-5p
LNC_000417	interacts with	chi-miR-423-5p
LNC_000417	interacts with	chi-miR-28-3p
XR_001297559.1	interacts with	chi-miR-34c-5p
XR_001297559.1	interacts with	chi-miR-202-5p
XR_001297559.1	interacts with	chi-miR-320-3p
XR_001297559.1	interacts with	chi-miR-423-5p
XR_001297559.1	interacts with	chi-miR-136-3p
XR_001297559.1	interacts with	chi-miR-3959-5p
XR_001297560.1	interacts with	chi-miR-494
XR_001297560.1	interacts with	chi-miR-34c-5p
XR_001297560.1	interacts with	chi-miR-202-5p
XR_001297560.1	interacts with	chi-miR-224-5p
XR_001297560.1	interacts with	chi-miR-423-5p
XR_001297560.1	interacts with	chi-miR-1
XR_001297560.1	interacts with	chi-miR-3958-3p
XR_001297560.1	interacts with	chi-miR-3959-5p
LNC_000026	interacts with	chi-miR-3959-5p
XR_310214.2	interacts with	chi-miR-224-5p
LNC_000612	interacts with	chi-miR-28-3p
LNC_000612	interacts with	chi-miR-424-5p
LNC_000612	interacts with	chi-miR-224-5p
XR_001918824.1	interacts with	chi-miR-10a-5p
XR_001918824.1	interacts with	chi-miR-135b-5p
XR_001295796	interacts with	chi-miR-223-3p
XR_001296481	interacts with	chi-miR-223-3p
chi_circ_0008219	interacts with	chi-miR-34c-5p
chi_circ_0008219	interacts with	chi-miR-483
chi_circ_0008219	interacts with	chi-miR1468-3p
chi_circ_0008219	interacts with	chi-miR-874-3p
chi_circ_0008219	interacts with	chi-miR-424-5p
chi_circ_0008219	interacts with	chi-miR-145-3p
chi_circ_0008219	interacts with	chi-miR-1306-3p
chi_circ_0008219	interacts with	chi-miR-7g-3p
chi_circ_0008219	interacts with	EIF4A3
novel_circ_ 009670	interacts with	chi-miR-10a-5p
novel_circ_006849	interacts with	chi-miR-383
novel_circ_003318	interacts with	chi-miR-7g-3p
novel_circ_010731	interacts with	chi-miR-2765-x
novel_circ_010731	interacts with	chi-miR-376-y
novel_circ_011410	interacts with	chi-miR-4286-z
novel_circ_011410	interacts with	chi-miR-6412-y
novel_circ_011469	interacts with	chi-miR-10a-5p
novel_circ_011469	interacts with	chi-miR-135b-5p
novel_circ_009670	interacts with	chi-miR-10a-5p
chi_circ_008176	interacts with	chi-miR-210-x
chi_circ_008550	interacts with	chi-miR-125a-3p
chi_circ_008550	interacts with	chi-miR-210-x
chi_circ_012702	interacts with	chi-miR-210-x
chi_circ_020053	interacts with	chi-miR-125a-3p
chi_circ_016569	interacts with	chi-miR-125a-3p
chi_circ_016569	interacts with	chi-miR-92a-5p
chi_circ_014616	interacts with	chi-miR-92a-5p
chi_circ_003778	interacts with	chi-miR-92a-5p
chi_circ_016289	interacts with	chi-miR-92a-5p
chi_circ_016289	interacts with	chi-miR-223-3p
chi_circ_016289	interacts with	chi-miR-202-3p
chi_circ_017163	interacts with	chi-miR-92a-5p
chi_circ_015054	interacts with	chi-miR-92a-5p
chi_circ_015051	interacts with	chi-miR-92a-5p
chi_circ_016861	interacts with	chi-miR-92a-5p
chi_circ_016861	interacts with	chi-miR-9027-y
chi_circ_012430	interacts with	chi-miR-92a-5p
chi_circ_012430	interacts with	chi-miR-9027-y
chi_circ_005991	interacts with	chi-miR-92a-5p
chi_circ_005991	interacts with	chi-miR-9027-y
chi_circ_003216	interacts with	chi-miR-92a-5p
chi_circ_000535	interacts with	chi-miR-92a-5p
chi_circ_000535	interacts with	chi-miR-9027-y
chi_circ_000535	interacts with	chi-miR-9851-y
chi_circ_014158	interacts with	chi-miR-3195-x
chi_circ_014158	interacts with	chi-miR-9851-y
chi_circ_013341	interacts with	chi-miR-3195-x
chi_circ_013341	interacts with	chi-miR-9851-y
chi_circ_019441	interacts with	chi-miR-9027-y
chi_circ_019441	interacts with	chi-miR-3195-x
chi_circ_006262	interacts with	chi-miR-9851-y
chi_circ_010355	interacts with	chi-miR-9027-y
chi_circ_010355	interacts with	chi-miR-323a-3p
chi_circ_007584	interacts with	chi-miR-9027-y
chi_circ_015571	interacts with	chi-miR-9027-y
chi_circ_009965	interacts with	chi-miR-3195-x
chi_circ_008978	interacts with	chi-miR-3195-x
chi_circ_002024	interacts with	chi-miR-21-3p
chi_circ_002024	interacts with	chi-miR-223-3p
chi_circ_010424	interacts with	chi-miR-21-3p
chi_circ_010424	interacts with	chi-miR-223-3p
chi_circ_020360	interacts with	chi-miR-21-3p
chi_circ_020360	interacts with	chi-miR-223-3p
chi_circ_015412	interacts with	chi-miR-21-3p
chi_circ_015412	interacts with	chi-miR-223-3p
chi_circ_015412	interacts with	chi-miR-202-3p
chi_circ_006457	interacts with	chi-miR-21-3p
chi_circ_006457	interacts with	chi-miR-223-3p
chi_circ_006457	interacts with	chi-miR-202-3p
chi_circ_007739	interacts with	chi-miR-21-3p
chi_circ_007739	interacts with	chi-miR-202-3p
chi_circ_017629	interacts with	chi-miR-21-3p
chi_circ_017629	interacts with	chi-miR-202-3p
chi_circ_011671	interacts with	chi-miR-21-3p
chi_circ_011671	interacts with	chi-miR-202-3p
chi_circ_010070	interacts with	chi-miR-223-3p
chi_circ_010070	interacts with	chi-miR-202-3p
chi_circ_010069	interacts with	chi-miR-223-3p
chi_circ_010069	interacts with	chi-miR-202-3p
chi_circ_001028	interacts with	chi-miR-223-3p
chi_circ_001028	interacts with	chi-miR-202-3p
chi_circ_012843	interacts with	chi-miR-223-3p
chi_circ_012843	interacts with	chi-miR-202-3p
chi_circ_018150	interacts with	chi-miR-223-3p
chi_circ_018150	interacts with	chi-miR-202-3p
chi_circ_003502	interacts with	chi-miR-223-3p
chi_circ_003502	interacts with	chi-miR-202-3p
chi_circ_000523	interacts with	chi-miR-223-3p
chi_circ_000523	interacts with	chi-miR-202-3p
chi_circ_020719	interacts with	chi-miR-223-3p
chi_circ_020719	interacts with	chi-miR-202-3p
chi_circ_021133	interacts with	chi-miR-223-3p
chi_circ_021133	interacts with	chi-miR-202-3p
chi_circ_001061	interacts with	chi-miR-223-3p
chi_circ_001061	interacts with	chi-miR-202-3p
chi_circ_016545	interacts with	chi-miR-223-3p
chi_circ_016545	interacts with	chi-miR-202-3p
chi_circ_001270	interacts with	chi-miR-223-3p
chi_circ_001270	interacts with	chi-miR-202-3p
chi_circ_017606	interacts with	chi-miR-223-3p
chi_circ_017606	interacts with	chi-miR-202-3p
chi_circ_0058	interacts with	chi-miR-223-3p
chi_circ_0058	interacts with	chi-miR-202-3p
chi_circ_020690	interacts with	chi-miR-223-3p
chi_circ_020690	interacts with	chi-miR-202-3p
chi_circ_009251	interacts with	chi-miR-223-3p
chi_circ_009251	interacts with	chi-miR-202-3p
ENSCHIT00000000834	interacts with	ACTR3
ENSCHIT00000009455	interacts with	PIWIL3
ENSCHIT00000001883	interacts with	KRR1
ENSCHIG00000000641	interacts with	CTNNB1
ENSCHIG00000000774	interacts with	WNT5A
ENSCHIG00000000886	interacts with	TGFB2
ENSCHIG00000000609	interacts with	TGFBR2
ENSCHIG00000002761	interacts with	SMAD2

## Sheet: Module 1
VASH2	interacts with	ZEB1
LHCGR	interacts with	PRLR
LHCGR	interacts with	STAR
AR	interacts with	LHCGR
AR	interacts with	SMAD1
AR	interacts with	SMAD3
AR	interacts with	ERBB3
AR	interacts with	ESR1
AR	interacts with	GAK
AR	interacts with	ZEB1
AR	interacts with	SPDEF
AR	interacts with	SMAD4
AR	interacts with	SMAD2
AR	interacts with	INSL3
AR	interacts with	KDM6A
AR	interacts with	CMTM2
AR	interacts with	ERBB2
AR	interacts with	CTNNB1
COL1A2	interacts with	TIMP1
COL1A2	interacts with	TGFB1
COL1A2	interacts with	SMAD3
COL1A2	interacts with	ZEB1
COL1A2	interacts with	MMP9
COL1A2	interacts with	MGP
COL1A2	interacts with	SMAD2
COL1A2	interacts with	TGFB2
BMP15	interacts with	LHCGR
BMP15	interacts with	TIMP1
BMP15	interacts with	TNFAIP6
BMP15	interacts with	SMAD2
BMP15	interacts with	FSHR
BMP15	interacts with	BMP4
BMP15	interacts with	BMPR2
BMP15	interacts with	BMPR1B
chi-miR-424-5p	interacts with	BMPR1B
KRR1	interacts with	LHCGR
chi-miR-135a	interacts with	PRLR
chi-miR-135a	interacts with	SMAD1
chi-miR-135a	interacts with	DNMT3B
JAK1	interacts with	PRLR
JAK1	interacts with	TGFBR2
JAK1	interacts with	MMP9
JAK1	interacts with	MAPK3
CCNB2	interacts with	TGFBR2
CCNB2	interacts with	OIP5
chi-miR-200a	interacts with	SPSB1
chi-miR-200a	interacts with	SMAD2
chi-miR-200a	interacts with	TGFBR2
chi-miR-200a	interacts with	ERBB2
chi-miR-141	interacts with	SPSB1
chi-miR-141	interacts with	SMAD2
chi-miR-141	interacts with	TGFBR2
chi-miR-182	interacts with	SMAD2
chi-miR-182	interacts with	TGFB2
chi-miR-182	interacts with	OIP5
chi-miR-206	interacts with	ESR1
chi-miR-206	interacts with	SPSB1
chi-miR-206	interacts with	PRLR
chi-miR-206	interacts with	BMPR2
ENSCHIG00000000886	interacts with	TGFB2
chi-miR-122	interacts with	SMAD2
chi-miR-122	interacts with	DNMT3B
chi-miR-122	interacts with	GNA13
chi-miR-122	interacts with	CHRD
ENSCHIG00000000609	interacts with	TGFBR2
chi-miR-133b	interacts with	SPSB1
chi-miR-133b	interacts with	CCL21
chi-miR-133b	interacts with	SMAD4
chi-miR-133b	interacts with	RASGRP1
chi-miR-133b	interacts with	TGFBR2
chi-miR-133b	interacts with	BMPR2
chi-miR-133b	interacts with	THBS1
chi-miR-128	interacts with	RBCK1
chi-miR-128	interacts with	BMPR1B
chi-miR-128	interacts with	KDM6A
chi-miR-128	interacts with	GNA13
ERBB3	interacts with	RASGRP1
ERBB3	interacts with	FGFR1
ERBB3	interacts with	JAK1
ERBB3	interacts with	MAPK3
ERBB3	interacts with	ESR1
chi-miR-187	interacts with	KRR1
chi-miR-187	interacts with	SMAD2
chi-miR-187	interacts with	ERBB3
chi-miR-187	interacts with	TGFB2
chi-miR-187	interacts with	GNA13
GAK	interacts with	OIP5
chi-miR-183	interacts with	ESR1
chi-miR-183	interacts with	SPSB1
chi-miR-183	interacts with	SMAD4
chi-miR-183	interacts with	JAK1
chi-miR-9-5p	interacts with	SMAD1
chi-miR-9-5p	interacts with	DNMT3B
ERBB2	interacts with	TIMP1
ERBB2	interacts with	RASGRP1
ERBB2	interacts with	FGFR1
ERBB2	interacts with	TGFBR2
ERBB2	interacts with	TGFB1
ERBB2	interacts with	RHOB
ERBB2	interacts with	JAK1
ERBB2	interacts with	SMAD3
ERBB2	interacts with	ERBB3
ERBB2	interacts with	ESR1
ERBB2	interacts with	ZEB1
ERBB2	interacts with	MMP9
ERBB2	interacts with	SMAD4
ERBB2	interacts with	SMAD2
ARHGEF11	interacts with	RHOB
ARHGEF11	interacts with	GNA13
ARHGEF11	interacts with	ERBB2
3BHSD	interacts with	ESR1
3BHSD	interacts with	STAR
3BHSD	interacts with	FSHR
3BHSD	interacts with	INSL3
MAPK3	interacts with	SMAD1
MAPK3	interacts with	TGFB1
MAPK3	interacts with	SMAD3
MAPK3	interacts with	SMAD2
GNA13	interacts with	RHOB
ESR1	interacts with	PRLR
ESR1	interacts with	FGFR1
ESR1	interacts with	TGFB1
ESR1	interacts with	SMAD3
ESR1	interacts with	GNA13
ESR1	interacts with	STAR
ESR1	interacts with	ZEB1
ESR1	interacts with	MMP9
ESR1	interacts with	RBCK1
ESR1	interacts with	MAPK3
ESR1	interacts with	SMAD2
ESR1	interacts with	SMAD4
TIMP1	interacts with	TNFAIP6
FSHR	interacts with	LHCGR
FSHR	interacts with	STAR
DNMT3B	interacts with	ZEB1
DNMT3B	interacts with	ESR1
INSL3	interacts with	LHCGR
INSL3	interacts with	STAR
FGFR1	interacts with	TIMP1
FGFR1	interacts with	SMAD2
FGFR1	interacts with	MAPK3
CHRD	interacts with	SMAD1
CHRD	interacts with	SMAD3
CHRD	interacts with	SMAD2
CHRD	interacts with	SMAD4
SPSB1	interacts with	TGFBR2
CTNNB1	interacts with	FGFR1
CTNNB1	interacts with	SMAD1
CTNNB1	interacts with	TGFBR2
CTNNB1	interacts with	TGFB1
CTNNB1	interacts with	JAK1
CTNNB1	interacts with	SMAD3
CTNNB1	interacts with	ERBB3
CTNNB1	interacts with	GNA13
CTNNB1	interacts with	ESR1
CTNNB1	interacts with	WNT5A
CTNNB1	interacts with	ZEB1
CTNNB1	interacts with	MMP9
CTNNB1	interacts with	THBS1
CTNNB1	interacts with	SMAD4
CTNNB1	interacts with	SMAD2
CTNNB1	interacts with	TGFB2
CTNNB1	interacts with	ERBB2
WNT5A	interacts with	ZEB1
ACVR1	interacts with	AMHR2
ACVR1	interacts with	BMP7
ACVR1	interacts with	SMAD1
ACVR1	interacts with	TGFBR2
ACVR1	interacts with	TGFB1
ACVR1	interacts with	SMAD3
ACVR1	interacts with	BMPR1B
ACVR1	interacts with	SMAD4
ACVR1	interacts with	SMAD2
ACVR1	interacts with	BMPR2
ACVR1	interacts with	BMP4
ACVR1	interacts with	CTNNB1
ACVR1	interacts with	TGFB2
AMHR2	interacts with	LHCGR
AMHR2	interacts with	SMAD4
AMHR2	interacts with	AR
AMHR2	interacts with	INSL3
AMHR2	interacts with	FSHR
AMHR2	interacts with	BMPR1B
AMHR2	interacts with	BMP15
AMHR2	interacts with	KRR1
AMHR2	interacts with	BMP7
AMHR2	interacts with	SMAD1
AMHR2	interacts with	BMP4
AMHR2	interacts with	BMPR2
BMP7	interacts with	MGP
BMP7	interacts with	WNT5A
BMP7	interacts with	TGFB2
BMP7	interacts with	SMAD2
BMP7	interacts with	CTNNB1
BMP7	interacts with	SMAD3
BMP7	interacts with	SMAD4
BMP7	interacts with	SMAD1
BMP7	interacts with	BMPR2
BMP7	interacts with	BMPR1B
BMP7	interacts with	CHRD
SMAD1	interacts with	TGFBR2
SMAD1	interacts with	TGFB1
SMAD1	interacts with	TGFB2
SMAD1	interacts with	SMAD3
SMAD1	interacts with	SMAD2
SMAD1	interacts with	SMAD4
TGFBR2	interacts with	ZEB1
TGFB1	interacts with	TIMP1
TGFB1	interacts with	TGFBR2
TGFB1	interacts with	TNFAIP6
TGFB1	interacts with	ZEB1
TGFB1	interacts with	THBS1
TGFB1	interacts with	TGFB2
SMAD3	interacts with	TIMP1
SMAD3	interacts with	TGFBR2
SMAD3	interacts with	TGFB1
SMAD3	interacts with	TGFB2
SMAD3	interacts with	ZEB1
SMAD3	interacts with	SMAD4
BMPR1B	interacts with	SMAD1
BMPR1B	interacts with	CHRD
BMPR1B	interacts with	SMAD3
BMPR1B	interacts with	CTNNB1
BMPR1B	interacts with	FSHR
BMPR1B	interacts with	SMAD4
BMPR1B	interacts with	SMAD2
BMPR1B	interacts with	BMPR2
HOXA5	interacts with	KRR1
HOXA5	interacts with	ZEB1
HOXA5	interacts with	SMAD1
CA2	interacts with	MMP9
CA2	interacts with	CTNNB1
SMAD4	interacts with	TIMP1
SMAD4	interacts with	TGFBR2
SMAD4	interacts with	TGFB1
SMAD4	interacts with	ZEB1
SMAD4	interacts with	TGFB2
MMP9	interacts with	TIMP1
MMP9	interacts with	TGFB1
MMP9	interacts with	SMAD3
MMP9	interacts with	WNT5A
MMP9	interacts with	ZEB1
MMP9	interacts with	SMAD4
MMP9	interacts with	SMAD2
MMP9	interacts with	THBS1
SMAD2	interacts with	THBS1
SMAD2	interacts with	SMAD4
SMAD2	interacts with	TGFB2
SMAD2	interacts with	TIMP1
SMAD2	interacts with	TGFBR2
SMAD2	interacts with	TGFB1
SMAD2	interacts with	SMAD3
SMAD2	interacts with	WNT5A
SMAD2	interacts with	ZEB1
BMPR2	interacts with	KCNA5
BMPR2	interacts with	SMAD1
BMPR2	interacts with	CHRD
BMPR2	interacts with	SMAD3
BMPR2	interacts with	SMAD4
BMPR2	interacts with	SMAD2
BMPR2	interacts with	OIP5
CCL21	interacts with	TNFAIP6
CCL21	interacts with	MMP9
BMP4	interacts with	DNMT3B
BMP4	interacts with	BMP7
BMP4	interacts with	TIMP1
BMP4	interacts with	FGFR1
BMP4	interacts with	SMAD1
BMP4	interacts with	CHRD
BMP4	interacts with	TGFB1
BMP4	interacts with	SMAD3
BMP4	interacts with	WNT5A
BMP4	interacts with	BMPR1B
BMP4	interacts with	MGP
BMP4	interacts with	SMAD4
BMP4	interacts with	SMAD2
BMP4	interacts with	BMPR2
BMP4	interacts with	CTNNB1
TGFB2	interacts with	TGFBR2
TGFB2	interacts with	THBS1
THBS1	interacts with	TIMP1
THBS1	interacts with	TNFAIP6

## Sheet: Module 2
FGFR1	interacts with	TIMP1
FGFR1	interacts with	SMAD2
FGFR1	interacts with	MAPK3
ACTR3	interacts with	CTNNB1
CTNNB1	interacts with	FGFR1
CTNNB1	interacts with	EIF3D
CTNNB1	interacts with	JAK1
CTNNB1	interacts with	SMAD3
CTNNB1	interacts with	ERBB3
CTNNB1	interacts with	GNA13
CTNNB1	interacts with	WNT5A
CTNNB1	interacts with	WDR13
CTNNB1	interacts with	FZD6
CTNNB1	interacts with	KMT2A
CTNNB1	interacts with	THBS1
CTNNB1	interacts with	PSENEN
CTNNB1	interacts with	PAK2
CTNNB1	interacts with	SMAD4
CTNNB1	interacts with	SMAD2
CTNNB1	interacts with	DACT1
CTNNB1	interacts with	TRIP10
BMP15	interacts with	TIMP1
BMP15	interacts with	TNFAIP6
BMP15	interacts with	SMAD2
COL1A2	interacts with	TIMP1
COL1A2	interacts with	SMAD3
COL1A2	interacts with	MFAP5
COL1A2	interacts with	SMAD2
chi-miR-29c	interacts with	SMAD2
JAK1	interacts with	MAPK3
chi-miR-200a	interacts with	SMAD2
chi-miR-200a	interacts with	PAK2
chi-miR-200a	interacts with	KMT2A
SMAD3	interacts with	TIMP1
SMAD3	interacts with	SMAD4
APC	interacts with	SMAD4
APC	interacts with	COPS2
APC	interacts with	CDH26
APC	interacts with	CTNNB1
chi-miR-141	interacts with	SMAD2
chi-miR-141	interacts with	PAK2
FZD6	interacts with	WNT5A
chi-miR-182	interacts with	SMAD2
chi-miR-182	interacts with	COPS2
chi-miR-182	interacts with	TRIP10
CA2	interacts with	CTNNB1
KMT2A	interacts with	THBS1
ENSCHIG00000000641	interacts with	CTNNB1
SMAD4	interacts with	TIMP1
SMAD4	interacts with	USB1
SMAD2	interacts with	THBS1
SMAD2	interacts with	SMAD4
SMAD2	interacts with	TIMP1
SMAD2	interacts with	SMAD3
SMAD2	interacts with	WNT5A
PKNOX1	interacts with	SMAD3
PKNOX1	interacts with	SMAD4
PKNOX1	interacts with	SMAD2
COPS2	interacts with	CTNNB1
chi-miR-122	interacts with	SMAD2
chi-miR-122	interacts with	USB1
chi-miR-122	interacts with	FZD6
chi-miR-122	interacts with	GNA13
chi-miR-133b	interacts with	SMAD4
chi-miR-133b	interacts with	THBS1
ENSCHIG00000002761	interacts with	SMAD2
NFKB2	interacts with	SMAD4
THBS1	interacts with	TIMP1
THBS1	interacts with	TNFAIP6
ERBB3	interacts with	FGFR1
ERBB3	interacts with	JAK1
ERBB3	interacts with	MAPK3
chi-miR-187	interacts with	SMAD2
chi-miR-187	interacts with	APC
chi-miR-187	interacts with	ERBB3
chi-miR-187	interacts with	GNA13
chi-miR-183	interacts with	SMAD4
chi-miR-183	interacts with	JAK1
CDH26	interacts with	CTNNB1
MAPK3	interacts with	SMAD3
MAPK3	interacts with	PAK2
MAPK3	interacts with	SMAD2
TIMP1	interacts with	TNFAIP6
MFAP5	interacts with	TIMP1
MFAP5	interacts with	TNFAIP6

## Sheet: Module 3
DNAJA4	interacts with	TADA1
chi-miR-494	interacts with	SLC27A1
chi-miR-494	interacts with	TADA1
chi-miR-494	interacts with	MARVELD2
ANAPC7	interacts with	CCNB2
ANAPC7	interacts with	CDC23
chi-miR-135a	interacts with	IPPK
EIF3D	interacts with	IPPK
EIF3D	interacts with	XAB2
EIF3D	interacts with	RANGAP1
CCNB2	interacts with	NUP35
CCNB2	interacts with	OIP5
CCNB2	interacts with	CDC23
CDC23	interacts with	XAB2
CDC23	interacts with	OIP5
chi-miR-200a	interacts with	ANAPC7
chi-miR-200a	interacts with	PAK2
chi-miR-200a	interacts with	KMT2A
chi-miR-141	interacts with	ANAPC7
chi-miR-141	interacts with	PAK2
COPS2	interacts with	XAB2
novel_circ_011469	interacts with	chi-miR-10a-5p
novel_circ_011469	interacts with	chi-miR-135b-5p
chi-miR-122	interacts with	USB1
chi-miR-122	interacts with	FLRT2
API5	interacts with	DNM1L
API5	interacts with	PAK2
DNM1L	interacts with	SOD2
DNM1L	interacts with	MUL1
DARS2	interacts with	IPPK
DARS2	interacts with	SOD2
chi-miR-128	interacts with	FSHB
chi-miR-128	interacts with	PKNOX1
chi-miR-128	interacts with	FZD3
chi-miR-128	interacts with	KDM6A
GAK	interacts with	RAB29
GAK	interacts with	OIP5
KDM6A	interacts with	KMT2A
KDM6A	interacts with	PKNOX1
chi-miR-99a-5p	interacts with	RAB29
chi-miR-99a-5p	interacts with	RAP1GAP2
chi-miR-21-5p	interacts with	FZD3
chi-miR-21-5p	interacts with	POU1F1
chi-miR-21-5p	interacts with	FLRT2
EIF4A3	interacts with	XAB2
EIF4A3	interacts with	NUP35
XR_311113.2	interacts with	chi-miR-135a
XR_311113.2	interacts with	chi-miR-1
XR_311113.2	interacts with	chi-miR-320-3p
3BHSD	interacts with	INSL3
3BHSD	interacts with	CYP11A1
3BHSD	interacts with	ARL4C
3BHSD	interacts with	STAR
3BHSD	interacts with	FSHR
ARL4C	interacts with	INSL3
ARL4C	interacts with	XRCC2
FSHR	interacts with	STAR
LNC_000608	interacts with	chi-miR-320-3p
LNC_000608	interacts with	chi-miR-202-5p
LNC_000608	interacts with	chi-miR-494
INSL3	interacts with	STAR
CYP11A1	interacts with	STAR
CYP11A1	interacts with	INSL3
CYP11A1	interacts with	FSHR
FLRT2	interacts with	SLITRK1
FSHB	interacts with	POU1F1
FSHB	interacts with	FSHR
LNC_000492	interacts with	chi-miR-10a-5p
LNC_000492	interacts with	chi-miR-3959-5p
chi-miR-10a-5p	interacts with	FBF1
RANGAP1	interacts with	TUBB4B
LNC_000773	interacts with	chi-miR-10a-5p
LNC_000773	interacts with	chi-miR-136-3p
NUP35	interacts with	RANGAP1
MARVELD2	interacts with	XRCC2
ADCY1	interacts with	HTR1B
ADCY1	interacts with	RAP1GAP2
XR_001297559.1	interacts with	chi-miR-34c-5p
XR_001297559.1	interacts with	chi-miR-202-5p
XR_001297559.1	interacts with	chi-miR-320-3p
XR_001297559.1	interacts with	chi-miR-136-3p
XR_001297559.1	interacts with	chi-miR-3959-5p
CETN2	interacts with	SWSAP1
CETN2	interacts with	CHMP2A
CETN2	interacts with	NUP35
CETN2	interacts with	COPS2
CETN2	interacts with	TUBB4B
CETN2	interacts with	FBF1
XR_001297560.1	interacts with	chi-miR-494
XR_001297560.1	interacts with	chi-miR-34c-5p
XR_001297560.1	interacts with	chi-miR-202-5p
XR_001297560.1	interacts with	chi-miR-1
XR_001297560.1	interacts with	chi-miR-3959-5p
HTR1B	interacts with	SLITRK1
SWSAP1	interacts with	XRCC2
CHMP2A	interacts with	TUBB2B
CHMP2A	interacts with	TUBB4B
PFDN1	interacts with	TUBB2B
PFDN1	interacts with	TUBB4B
TUBB4B	interacts with	VASH2
FBF1	interacts with	TUBB4B
CHKB	interacts with	CPT2
CHKB	interacts with	MUL1
XR_001918824.1	interacts with	chi-miR-10a-5p
XR_001918824.1	interacts with	chi-miR-135b-5p
CPT2	interacts with	SOD2
CPT2	interacts with	SLC27A1
TUBB2B	interacts with	VASH2
TUBB2B	interacts with	TUBB4B
CLPB	interacts with	SOD2
CLPB	interacts with	DNAJA4
USB1	interacts with	XAB2

## Sheet: Module 4
FGFR1	interacts with	FLRT2
FGFR1	interacts with	MAPK3
FLRT2	interacts with	SLITRK1
chi-miR-423-5p	interacts with	SPSB1
chi-miR-423-5p	interacts with	FBF1
chi-miR-423-5p	interacts with	XAB2
chi-miR-423-5p	interacts with	APC
chi-miR-423-5p	interacts with	TRIP10
chi-miR-423-5p	interacts with	RAB29
chi-miR-423-5p	interacts with	PACSIN1
chi-miR-423-5p	interacts with	SPOCK2
chi-miR-423-5p	interacts with	ERBB3
chi-miR-423-5p	interacts with	RASGEF1C
chi-miR-423-5p	interacts with	TTC38
chi-miR-423-5p	interacts with	MAPK3
chi-miR-423-5p	interacts with	RANGAP1
chi-miR-423-5p	interacts with	MUL1
chi-miR-423-5p	interacts with	ANAPC7
chi-miR-423-5p	interacts with	FZD3
chi-miR-423-5p	interacts with	CNR1
chi-miR-423-5p	interacts with	FSHB
chi-miR-423-5p	interacts with	MFAP5
chi-miR-423-5p	interacts with	SERPINA5
chi-miR-423-5p	interacts with	CA2
chi-miR-423-5p	interacts with	PTGFR
chi-miR-423-5p	interacts with	DNMT3B
chi-miR-423-5p	interacts with	TMEM245
chi-miR-423-5p	interacts with	FLRT2
chi-miR-423-5p	interacts with	RAP1GAP2
chi-miR-423-5p	interacts with	MYLK4
chi-miR-423-5p	interacts with	GNA13
chi-miR-423-5p	interacts with	KMT2A
chi-miR-423-5p	interacts with	IPPK
chi-miR-423-5p	interacts with	SLITRK1
LNC_000492	interacts with	chi-miR-423-5p
JAK1	interacts with	MAPK3
GH	interacts with	JAK1
GH	interacts with	MAPK3
GH	interacts with	GHR
GHR	interacts with	JAK1
GHR	interacts with	MAPK3
LNC_000292	interacts with	chi-miR-423-5p
MYLK4	interacts with	PAK2
LNC_000417	interacts with	chi-miR-423-5p
ERBB3	interacts with	RASGRP1
ERBB3	interacts with	FGFR1
ERBB3	interacts with	JAK1
ERBB3	interacts with	MAPK3
chi-miR-187	interacts with	APC
chi-miR-187	interacts with	SPOCK2
chi-miR-187	interacts with	ERBB3
chi-miR-187	interacts with	RAP1GAP2
chi-miR-187	interacts with	GNA13
chi-miR-187	interacts with	SLITRK1
XR_001297559.1	interacts with	chi-miR-423-5p
XR_001297560.1	interacts with	chi-miR-423-5p
PACSIN1	interacts with	SLITRK1
MAPK3	interacts with	PAK2
GNA13	interacts with	PTGFR
